# Supplementary material for: 3D-Q-FISH/Telomere/TRF2 Nanotechnology Identifies a Progressively Disturbed Telomere/Shelterin/Lamin AC Complex as the Common Pathogenic, Molecular/Spatial Denominator of Classical Hodgkin Lymphoma
Source: Cells. 2024 Oct 23;13(21):1748. doi: 10.3390/cells13211748 (PMC11545283; doi:10.3390/cells13211748)
Supplement: Supplementary file 1 [file cells-13-01748-s001.zip]

Archive with 2 entries (2 files):
- Video S1-A HDLM-2 H DNA turquoise. Lamin A violet.mov
- Video S1-B HDLM-2 RS DNA turquoise. Lamin A violet  .mov
